# Supplementary material for: Predictors of immunization coverage among 12–23 month old children in Ethiopia: systematic review and meta-analysis
Source: BMC Public Health. 2020 Nov 26;20:1803. doi: 10.1186/s12889-020-09890-0 (PMC7689978; doi:10.1186/s12889-020-09890-0)
Supplement: Supplementary file 5 — Additional file 5: Appendices IV. Newcastle-Ottawa Scale adapted for cross-sectional studies. [file 12889_2020_9890_MOESM5_ESM.xlsx]

## Sheet: QUALITY ASSESSMENT CROSS-SECTIO
	Appendices IV Newcastle-Ottawa Scale adapted for cross-sectional studies
				Selection				Comparability	Outcome		Score
S.no	Authors name	Year of Publication	study design	Representativeness of the sample(1)	Sample size(1)	Ascertainment of the exposure (1)	Response rate(1)	Outcome group are Comparable (1)	Assessment outcome (2)	Statistical test (1)	Score (9)
1	Animaw W et al	2014	Cross-sectional	1	1	1	0	2	1	1	7
2	Ayal D and Bekele T	2014	Cross-sectional	1	1	1	1	2	1	1	8
3	Bizuneh Ayano	2014	Cross-sectional	1	1	1	1	2	1	1	8
4	Etana and Deressa	2012	Cross-sectional	1	1	1	0	2	1	1	7
5	Girmay and Dadi	2019	Cross-sectional	1	1	1	1	2	1	1	8
6	Gualu and Dilia	2017	Cross-sectional	1	1	1	0	2	1	1	7
7	Hailu et al	2019	Cross-sectional	1	1	1	0	2	1	1	7
8	Kassahun et al	2014	Cross-sectional	1	1	1	1	2	1	1	8
9	Lake et al	2014	Cross-sectional	1	1	1	0	2	1	1	7
10	Legesse and Dechasa	2018	Cross-sectional	1	1	1	1	2	1	1	8
11	Meleko et al	2018	Cross-sectional	1	1	1	1	2	1	1	8
12	Mebrahtom and Birhane	2013	Cross-sectional	1	1	1	1	2	1	1	8
13	Mekonnen et al	2019	Cross-sectional	1	1	1	1	2	1	1	8
14	Mohammed and Atomsa	2013	Cross-sectional	1	1	1	0	2	1	1	7
15	Mohamud et al	2014	Cross-sectional	1	1	1	1	2	1	1	8
16	Negussie A et al	2016	Cross-sectional	1	1	1	0	2	1	1	7
17	Tefera et al	2018	Cross-sectional	1	1	1	1	2	1	1	8
18	Tesfaye et al	2018	Cross-sectional	1	1	1	1	2	1	1	8
19	Tessema et al	2019	Cross-sectional	1	1	1	1	2	1	1	8
20	Wado et al	2014	Cross-sectional	1	1	1	1	2	1	1	8
21	Yismaw A et al	2019	Cross-sectional	1	1	1	1	2	1	1	8
NEWCASTLE - OTTAWA QUALITY ASSESSMENT SCALE CASE-CONTROL STUDIES
				Selection four points				Comparability two ponts	Exposure for ponits three points			Score
s.no	Authors name	Year of Publication	study design	Case definition (1)	Representativeness of cases(1)	Selction of controls (1)	Definition of controls(1)	Comparability (2)	Ascertainment of exposure(2)	Ascertainment for cases and controls (1)	Non-response rate(1)	Score( 9)
1	Aregawi G et al	2017	case-control	1	1	1	1	2	0	1	1	8
2	Asfaw A et al	2019	case-control	1	1	1	1	2	1	1	1	9
3	Birhan, Y., et al	2014	case-control	1	1	1	1	2	1	1	1	9
4	Henok T et al	2015	case-control	1	1	1	1	2	0	1	1	8
5	Melaku Kindie et al	2018	case-control	1	1	1	1	2	1	1	1	9
